# Supplementary material for: Investigation of Proposed Ladderane Biosynthetic Genes from Anammox Bacteria by Heterologous Expression in E. coli
Source: PLoS One. 2016 Mar 14;11(3):e0151087. doi: 10.1371/journal.pone.0151087 (PMC4790861; doi:10.1371/journal.pone.0151087)
Supplement: S2 Table — (XLSX) [file pone.0151087.s003.xlsx]

## Sheet: Table S2
Table S2. JGI-synthesized Kuenenia stuttgartiensis genes.
Plasmid Part IDa	Gene ID	Locus Tag	Putative Function	Sequenceb
JPUB_006901	642555773	kuste2802	ACPS	gaggagtcgaactgATGGTTCGCATCTACATGTTCATCGGTATCGACATTGTGGAGATTAACCGCATTAAGAAACTGTGTATTAGTAATGAACGTTTCCTGAATAAGATTTACACCGTGAAGGAACTGGAATACTGTCTGCCAAAAAAGAATCGTCATCAACATCTGGCCGCGCGTTTTGCCACCAAAGAAGCCATGTTTAAAGCCCTGGGTACCGGTTGGACCGGTAAAATCAAATGGACCGATGTGGAACTGCTGAATGATGAAAAAGGTAAACCATACCTGAACTTTTACGGTAATGTGAAAGAGCTGGTGGAAGAAAAAAACATTAATACCGCCGAAGTTAGTCTGAGCCACTGCAATGAATACGCCATTGCCCAAGTGCTGCTGGTGCCAGGTG…
JPUB_006903	642555774	kuste2803	SAM radical enzyme	gaggagtcgaactgATGAAGAAACTGGTTCTGATCAACCCACATCCAATGGGCAACGTGGGCGAAGAAAATGTGAGTGTTCTGAACCAAATGCCGGTGAACCTGGGCTACCTGAAAGTTCTGACGCCAGGTAATTGGCAAGTGGACATTATCGATGAGACCCAAGAATACGCCATTGATGAAAATACGGGCGACATTACCTTTGGTGGTGCGGATCTGGTGGGTATTACCAGCGTGAGTTACCAAGCCGATCGCGCCTACAAGATTGCGACGGCGTGTCGTAAACGTGGTATTCCGGTTATTATGGGTGGCATCCATGCCACGAGTAACCCAGACGAGGCCGCGAAATACGTTGATAGCGTGGTGATTCGTGAAGGCATCACCCTGTGGAGTACCATCA…
JPUB_006905	642555775	kuste2804	FabF	gaggagtcgaactgATGAAAATGACCAAAGTTGTGATTACCGGTCTGGGTCTGGTGACCCCGGTGGGTACCGGCCTGAAAAAGAGCTGGGAGAGTTTCGCCCAAGGTCGTGATGGTGCGTGCGAAATGAAGAGTTTTGACACCAGTCTGTACAAAGTGCATCGTAGCTGTGAAGTGAAAGACTTTTTTCTGGACGTGGAGCTGGAGAATCAAATTAGTGAAAATACCCTGCATAAATACGTGTACTACGCGGCCCGCGAAGCCCTGCTGGAAAGTGGTCTGCATGGTGACAAAAAAAGCGGTCGCGAACGTTTTGGCATCGCCATTGGTACCCTGGCGGCGGAACTGACCCCATTCGAACGTCTGCTGCGCAAAAATACGAGCCTGAAGAACAACGGTT…
JPUB_006907	642555776	kuste2805	non-canonical FabB	gaggagtcgaactgATGAAAAAACGCGTGGTTATTACCGGTCTGGGTGCCGTGAGCCCACTGGGCAATACCAAGGAAGAATTTTGGAATGGCCTGGTTGAGGGTAAGAGTGGCATCGCCCCAATGACCAGTCTGGATCTGAGTTGTTACAAAAGCAAACTGGGTGGCGAAGTGCGTGATCTGCTGCCGGAAATTCATCTGGGTAAAAAAGGTCTGCGTTACCTGAACAAAGGCACCTACTTCCTGGGCAGTGCGGCGAAAATGGCCCTGGATGATAGTAAACTGCCACAAGATGGTAGCCTGGAAGATACGATTGGTATCATTATTGGTAGCAGCCTGGGTAATTTCAGTGAAACCACCGATTACTTTTACGAAATCATTCGCAATAATCCAAGTGAAC…
JPUB_006909	642556320	kuste3335	glycosyltransferase	gaggagtcgaactgATGGAAAGCAAAATCTACGTGGCCATCCCAGCCTACAACGCCAGCAAGACGATTGGTAATGTTGTTAGTGCCGCGCTGAAACATGTGAGCACCGTGATTGTGATTGATGATGGTAGTACCGATAACACCGCCATCGTTGCCTTTGAAGCCGGTGCCGGTATCATTACGCTGGGCAAAAACAAGGGTAAAGGTAATGCCCTGAAAATCTTTTTTCAAAAAGCCATTCAGGAGAAATTTGATGCCGTTATCACGCTGGATGCCGATGGTCAACATGATCCAGAAGAAATTCCACTGTTTCTGCATGAACATAAACTGTTCCCGGAAAGTACGATTGTGGGTAACCGTTTCCGTGAAAAAGAGAAGATTCCGGATGCCCGTTACAATG…
JPUB_006911	642556321	kuste3336	phytoene dehydrogenase	gaggagtcgaactgATGAAAGATTTTGATGTGATTGTTATCGGTAGTGGTATTGGTGGTCTGATTAGTGCGGGCACCCTGGTGAGCAAAGGCATGAAAACGCTGCTGGTGGAGAAAAACAAGATCCCAGGCGGTCTGCTGGCGAGCTTCAAACGTAAAGGTTTTCTGTTTAACAGTGCGGTTGATTGTATTAGTGGTGTGGCCAAAGGCGGTTACATTAGTAATGTTCTGGAGAGCCTGGATGTTGACAGTGAAATTAACTTCGTTAAGCTGAATCCAATTCGTTTTAGCATTTTTCCGGATATTCGTATTCCGGTGGACAGTAATATGAACGTGTATATTGAACGCCTGATTCAACTGTTTCCAAGTGAAGCCAGCGGTATCAAGAAGCTGTTCAACT…
JPUB_006913	642556322	kuste3337	unknown membrane protein	gaggagtcgaactgATGGAGTTCTTTCTGAAGAAATGTGCGAGCTTCATCCATAGCTTTCACAAACAAATTGTTGTGGTGTTTGCCCTGCTGACGGCCGTGAGTATCGTTACGATCTTTTACATGGAAATTAAGACCGATATCATCGACGTTCTGCCAAGCAAAAACAAGAAAGTGGGTCAGTTCAAGGACTTTATCGAGAAGTATGGTATCAGCGATAACGTGGTTCTGCTGCTGGAAAGCACCGAGAATGAAATTGATGAGCAAACCGAACTGATCGAAACGCTGGCCAACAAACTGGCCGCCAGTCCATACATTGAACATGTGGATTATAGCCCACTGAAATACGAGAATAGTTTCTTTATCAACCATATTCCACTGCTGCTGGACGAAAAGGGTC…
JPUB_006915	642556323	kuste3338	SAM methylase	gaggagtcgaactgATGAATCTGCAACATGTGAATTGTAATCTGTGTGGTGCCGATGATACCAAGATCATTACGGTGCAAAGTAATCATAATGTTGTGCGTTGTAAGAAATGTAGTCTGGTGTACGTTAATCCGCGTCCAAATACCGAGCACCTGATTCATCTGTATGAGACCTATCACCAACGTAATGGCAAGCGTGAATACACCTGGGCCAACCTGATGGAACGTAACTACCGCGAAGTGAGCGGTTTTCTGGCGCAAGTGTTCCCAGGCAAAGGTAAAATCCTGGATATTGGTTGTGGTTACGGTCACTTTCTGGAAATTATGCGTATCCTGGGCTGGGTGGTTAGTGGCATTGATCCAAGCCCAAACACCGTGTGTGCCGCCAATAAGAAGAATC…
JPUB_006917	642556324	kuste3339	FabZ	gaggagtcgaactgATGAAAAAAGCCTTTCCAAGTCCACCAGAAATTCTGCCGCATGCCTACCCATTCATTATGATCGATAAGATTATCAAGTTTGAGGAAAAGATTAGTATTGTGTGTATCAAAAACGTTAGCCTGAACGATGAATACCTGGGTGGTCATTACCAAAAAAACACCAATTTTCCAGCCCTGCCACAAGTGCTGGTGCTGGAAGCCATGGTGCAAAGTAGTGGTCTGGTTCTGGGCAATACCAAAGATAAAGTGGCCTACCTGTGTCTGATTAAAGAAGCCACCTTTGAAAAGAGTGTGGTGGCCGGTGATCAACTGGTTATTACCAGTCGCATTACCCAAAGTTTTACCCCATTTTACGTGTTTGAAGCGGTTGCCACCGTGGATAGTG…
JPUB_006919	642556325	kuste3340	ACP	gaggagtcgaactgATGCATGATACCATTCAAAAACTGAAAGAACTGCTGGTGACCAAACTGAAGCTGAAAATTGGTGTGGATCAAATTAAGGAAGATACCCTGCTGTTTGGTAGTAATAGTCTGGGTCTGGATAGTATTGATGTGCTGGAACTGATTATTGCCATTAAGAAAGAATTTGGTGTTGAAATTATGGATCGTGAAACCAGTGAACAAGTGTTTACCAGTGTGGGTGCCATTGCCCGTTACATTGACAAAAACAAAtaagagatacgctcctc
JPUB_006921	642556326	kuste3341	FabG	gaggagtcgaactgATGCTGGTTACGGGTGGTAGTAAAGGTATTGGTAAAGCCATTTGTAAAGTGTTTATTGGTGAAGGTGATCATGTGATCGTGAATCATTGTAAACCAATCGATGATATCGAAAAACTGCGTGAAGAATTTAGTAGTCCACAAGGTAGTTTTAGTATTGAGAAAGCCGATGTGACCGATTACGCCCAAATCAAACAGATGGTGGATAACATTGTGAAAAAGCATGGTAAAATTGATGTGCTGATTAACAATGCGGGCATCATTAAGGATGGTTACATTATGCTGATGAGTGCGAAAGATTGGAATGATGTGATTAATGTGAATCTGACCGGTGTGTTCAATTGTACCAAAGCCGTGAGTGAACATATGATTGGTCAACGTAGTGGTA…
JPUB_006923	642556327	kuste3342	SAM radical enzyme	gaggagtcgaactgATGAAAATTCTGCTGATTAGTGTTAATAACGAAATGAAACCGTACCCGGTTGCCCCACTGGGTATCGCGTACATTGCGACCATTCTGAAGAACAAAGGCCATAGTGTGTACGTGCTGGACCTGTGTTTTGCGGAAGACGATTACGTGGCCATTGAGGAAAGTCTGCGCAAGTTTAGTCCGGATCTGCTGGGTCTGAGTATTCGTAATATTGACAACCTGACCTTTCGCAAGAGCGTGTATTACCTGCCACGTGTGAAAGAAATTGTGCGTCTGATCAAACGTCTGACCAGTGCCCAAATTATCGTGGGCGGTAGTGGTTTCAGTCTGTTCCCAGAAGAGGTGCTGCGCTACCTGCAACTGGAGATGGGCATTGTGGGTGAGGGCG…
JPUB_006925	642556328	kuste3343	SAM radical enzyme	gaggagtcgaactgATGAGTAATACCATGGATATGATTAATGAACTGAGTTTTAGTAATGATGAAATTAGTGATTGTCTGGCGAACGGTAGTATTCTGAGTATTGAACTGGAATTTACGAAAAAATGTAATCTGCGTTGCCTGTACTGTTACAGTAGTGCCGGTTTTGCCGCGGAAAATGAGCTGAGCCTGGAAGAAATGAAAAGTGTGGTTGACCAAGCGAAAGGCCTGGGCGCCAAGAAGATTATCCTGCTGGGCGGTGGTGAGCCACTGCTGTACGAAGGTGTGGTGGATATTATCAAATACATCAACAGTATTGGTCTGCAACAAATCCTGTTCACCAATGGTGTGCTGATTGACAAAGAAATCGCCCAAACCCTGTACCGTAATAAAGTGAGTG…
JPUB_006927	642556329	kuste3344	phenyl acetyl CoA ligase	gaggagtcgaactgATGAAGATTTTTTGTGCCCCAGACGGCCTGAGTGCGGAAACCATCAATAACAATCAAAATGAACTGCTGCTGGCCACCATTGATTACGCCCGTCAAATGAGCCCATTTTACAAAGAAATTCTGCAAAATGCGGGCACGCTGCAAAGTGCCGCCCATGCCCGCGAGTACCTGGATAAACTGCCATTTACGACGAAACAAGACATTAGCAACAATAATTGGAATTTCCTGGCCGTTAAAAAGCAAGATATTGCCGAATTTGTGAGTACGAGCGGTACGACCGGTGAACCAGTGTTTCTGGCCCTGACCGAGAATGACCTGGAACGTCTGACCTGTAGTGAAGAGCGTAATTTCAATACCATTAACGCCGGCAAAGAGGACCTGTTTC…
JPUB_006929	642556330	kuste3345	unknown	gaggagtcgaactgATGATTCCAGCGGTTACGGGTATTAGCATTCTGAATAGTAACACCCCAGATGGTAAAATCCCAGCCTTTGAAGGTCTGGATAAAAAGTGTCGTATTTACAACGCGCTGGATGGTCTGGTGGTGGCCAGTGTGGGTAATGTGCTGCTGAGTGCCGGTATCCCAGTGCCAGTGGCCAATGACGACATTAGTCTGTACCTGGGCATTGATATTAGTATCGAAGATATTAAGAATGAGTACTTCAATAACATCCTGGACGAAGGTATTCTGGGCGCCAGTCCACAACTGTTTCAATTTACCACCCCAAATAGTCTGGCGGCCCAAGCCACGATTGCCTTCGATCTGCGTGGTGAATGTATTACCATGCCGATTGGTAGTAGTTTTCGTG…
JPUB_006931	642556331	kuste3346	FabF	gaggagtcgaactgATGAGTGGCCGCATCCTGATCACCGGTATTGGTTTTATCACCCCGATTAAACCATTTCAAGGTGTGAATGAGTTCTGGCATGCGCTGTGTAGTGGCCAAGACCTGATTAAGAAAACCCGTCTGCCACTGCTGGAAATTGACGGTGAATGGCCGATGGCGGAAATCAGCCTGAGTTGTATTACGCAAACCGTGCAACCGGAAGACAAATTTCAATACCTGATGAAACGTGCGCTGAATATGGCGATCGAGGACGCCAATCTGAAAGATTGTAGTAATATCGGTTTCAGTATGGGTACGGTTCTGGGCAACATGCTGCTGAAGGAGAAGAAACTGGCGGATGCCAAAAAGCAGAAAAAGGAATACTGTGGTGAACAAGATAGTCTGA…
JPUB_006933	642556332	kuste3347	SAM methylase	gaggagtcgaactgATGTTTAAGACCATGAATTACAATTTCCCAGACACGCGCCTGCTGCTGAGCCAATTCCTGGTTCAACGTTATCAAACGGAAATGCTGCTGAAGTTTGCCCAAGAAGAAGGCATCCTGCGTCTGCTGGAAAGTATTGATACCTTTCATATCAATGAGGCCATCGAAGCCCTGCAAAACAAACTGAATTATCAACTGCAAGACCGTCTGCGCCGTCGTATGATTCATACCCTGATTTATCTGCTGCAGGAGTGCGGCTATCTGAGCCTGGAAAATACGCGCTACCAGTGGCATATGATTGAAAATGCGGCGCCAAAGCTGAAAGATGAGGAATACAAAATCATTGAAGTGAGTTTTAAGGGTGTGGTTGGTTTTTTTGAAGAATGTA…
JPUB_006935	642556333	kuste3348	non-canonical FabF	gaggagtcgaactgATGGATCGTATTGTGCTGACCGGTGTTGGCCCACTGACCCCGATTGGTAAAGGTAAAGAAGATTTTTGGAATGCCGTGGTTAATAACTTTCCAGGCATCAAGAAAATCACCAAATTCATGCCAGATCAAGAGTTCTATGGCGGTGAGATCAACGATATTCATTTCGATGAATACATCCCAGATACGAAGTTTCGTCGTGCGACGGAAATTAGCAAATTTACGATGAGTGCGGCCAAAATGGCGATGGATGATGCCCAAGTGGATAGTCCGAACATTAAGAATCTGGGCCTGGTGGTGGGTCTGACGCATGGCGCGCTGAATTACACCCAAAGTTACCATGAGCTGCTGGTGACCGAAGGCCCGGAGAGTGCGAGCCCGATTCTGT…
JPUB_006937	642556334	kuste3349	FabF	gaggagtcgaactgATGAAAAAACGTGTTGTGATTACCGGCATGGGTATCATCACGGCCCACGGTATCGGTAAGGAGATCACCTGGAAAAAGATTGTGAGTGGTGCGAGCGGCATCAAAGAAATCGAGAGTTTTGATAGTAGTAAATACCCGGGCAAGTGTGGTGGCGAAGCGAAACAATTTACGAGTGCCAGTGAAATTCGCAACCTGAATGCGGCGCGTCTGGATCGCGCCAGCCATCTGCTGATCCATGCCAGTCGTGAAGCGCTGCTGGAAAGTAACGTGCTGCCGTACATTAAGAACACGAACATCCTGCTGAGCCTGGGCACGACCCTGGGTGGTATGATTAGTGGTGAGCTGTTTCATAAAGAAGTGCTGAAGAAAGGTCTGAAAAAGGCGC…
JPUB_006939	642556335	kuste3350	ACP	gaggagtcgaactgATGCGTGATATGTACTACCTGAAAAGTGTGAGTACCTTTTGTATTATCTACAGTCTGATTGTGGCCTTTCTGTACGTGTTTACCGTGGTGACCGGTTTCGTGGGTAGTATCTTTATCTTTGTGACCATTCTGTTTCTGCTGTTTTTCTACTACAATGGTTTTGTGAAGTTTAAGAAAATTCGTAATCGTTTTCTGCGTtaagagatacgctcctc
JPUB_006941	642556336	kuste3351	polysaccharide deacetylase	gaggagtcgaactgATGATTAATGGCCTGACGGTGGATCTGGAAGATTGGTATCATATTTGTGGTGTGGAAGGTTACAGTGATCCACAAAAGTGGGATACCTACGAAAATCGTATCATCCGTAATACCGATAAAGTGCTGACCCTGCTGCGTACCTACAAGGTGAAAGCCACCTTTTTTGTGCTGGGCTACATCGCCTTTAAGGAACCAGGTCTGATTAAAACCATTAAAAGTGAAGGTCATGAAATTGCCACCCATGGTTTCTACCATAAACGTATTTTTGAGATGACCGAACGTGAGTTCGAAGAAGATGTGAATAAGAGTATTAGTGTGATTAGCAGTAATATCAATGAACGTGTTCTGGGTTTTCGTGCCCCGGAATGGAGTATTCGTAAGAATA…
JPUB_006943	642556337	kuste3352	unknown	gaggagtcgaactgATGACCATGAAAAAGACGTGTATCCTGCTGGTGTGGCTGATTGCCATTGTGGTGTTTTACGAAACCAAAACCAGTAATGCCGAAGAAAGTATCACCCAACTGGCCCATGATGATCTGTACAAAAAGGCCATGTTTCTGAAAGAAGAGGGCAAGAGCGATGAAGCCATTAATACGTTCAATAAGTTTATGGAAGTGAGCAAAGATGAACTGAAACGTACCGATGCGATGCTGGAACAATGCATGATTATGAAGGATATGAAAGCCCCAGCGTGGAAATACAAAGCGAAAGAGGCCCAACAAAAGGTTAAAATCCTGTACCGTAGTCATTACCTGAATCCAGAGTACTGGCTGGTTTATGCCAAGTTTGCCGCCCTGATTAACCGTG…
JPUB_006945	642556591	kuste3603	ACP	gaggagtcgaactgATGAATGATGAAGAAATTGAGAAAGGTGTGACCAGTATTGTGGCCGAAGTGACCGAACTGGATGAAAAAGAAATCTGGGAAAAACGTGATGCCAACTTTTTTCAAGACCTGGAGATCGATAGTCTGCTGGCCCTGGAAATTCTGGCGCTGATTGAAAAGAAGTTCAAAGTGCAAATTCCAGAAGAAAAACTGGTGGATATTACCAGTCTGAGTGCCACCATTGGTCTGACCAAAAGTGTTCTGGCCGAGAGTGGTAAAtaagagatacgctcctc
JPUB_006947	642556592	kuste3604	FabZ	gaggagtcgaactgATGATCCTGTTTGAAGAAATTCGTAGTCTGCTGCCACAAAAATACCCATTCATCTTTATTGATCGTGCCATTGAGTTCGAAGAAAGTAAACGTATTGTGTGCGTGAAAAACATCAGTGGTAATGAACCAGTGTTTGTGGGTCATTTTCCAGATTTTGCCATTATGCCAGGTGTGCTGATTATTGAAGCGATGGCCCAAGCGAGTATTATTCTGTTTCGTAAAAGTCTGCCAAGTCGTAATGATGAAGATGCCGTGTTTCTGCTGGCGAGTGTGAATAATGCCCGTTTTACCAAGCCAGTGGTGCCAGGCGATCAACTGACGATTGAAGTGATTGTGGAGAAAATTGTTAGTCGTGGTGCGATTGTGCAAAGTGTGGTGAAAGTGC…
JPUB_006949	642556593	kuste3605	FabF	gaggagtcgaactgATGGATAAACGTGTGGTTATTACCGGTGTGGGTATGATCACGCCGATTGGCAGCGGTAAGGATGTGTTTTGGAATGCCCTGACCGCGGGTGAGAGTGGCGTGAGCGAGGTTAGCTGTATTGACACCAGTGGTTACCGCGTGCATAAAGGTTGTGAAGTTAAGAACTTTAACTACAGTGACTACATCAAAAATGGTGTGCTGAAGGAAATTGGTAAAGGTAGTCAGTTTGCGATTGCCGCGACGAAACTGGCGCTGGATGATGCCAAGATGGATCTGAGTAAAATTGAACTGGAACGTATGGGTGTGAGTGTTGGTACGACCGCCGGTGAAATTCAAATTCTGGAAAAGGTGAATTACATTCGTCATCGTGATGGCGAGGACAAAG…
JPUB_006951	642556594	kuste3606	non-canonical FabF	gaggagtcgaactgATGGGCGACACGCGTATTGTTATCACCGGTATCAGTGTGATTAGCCCACTGGGTGAAACCAAAGAAGACTTTTGGCAAAATCTGATCAACGGTGTGAGTGGTATTAAACCAGTTACCCTGTTTGATGTTACCCACTTTAATAGTAAACAAGCCGGTGAGATTACCGATTTTGACCCAAAGATTTACCTGGGTAAAAAAGGTATCCGTCATATCGATCGTACCAGTCTGCTGGTGAGTAGCGCGACCTGTCTGGCGATTAAAGACGCCAATCTGGAAAACAACACCTACAATGAGGATGAGCTGGGTATCGTGGTTGGTAGTACGTATGGTAGCATCGATAGTATTAGCAGTTTTGATTTCCAAAGTCTGCGCGAGGGTCCAAATT…
JPUB_006953	642556595	kuste3607	phytoene dehydrogenase	gaggagtcgaactgATGAGTAGCACCAAACCAATTAAACCACATATTCAAAGTACCAAGATTGACACGCTGTATCCGAGTTACGATGTGATTGTTATTGGTGCCGGTATCGCCGGTCTGATTTGTGCCGCCTTCCTGGCCAAAAGTGGTAAGAAAGCCCTGCTGATTGAGCAACATTTCATTCCAGGTGGCTACTGTACCAGCTTTAAACGTAAGGGTTTCCTGTTTGATGCGGCGGTTCATCATATTGGCGGTTGCGGTAAATGGAGCGTGGTGGGTCGTTGTTTCAAAATGCTGGGCATCGAAATGGACTTTTACCATCTGGACCCAATGGATAATCTGATCTTCCCAACGTTTAGCATTGAAATTCCAGCCGATCTGGATGAATACCTGCTGCGCC…
JPUB_006955	642556596	kuste3608	SAM radical enzyme	gaggagtcgaactgATGAAGAAGATGATGCTGATTAACCCACATAAACCAGGTCGTCATGGTGAGGAAAGCATTACGGTGATTGTGCAAATGCCGCTGAATCTGGCCTACATTAAAGCCCTGACCCCAGGCGATTGGGAATTTGATGTGATTGACGAAAACATCGAACTGGCCATTGATGATAACGGTGAACTGACCTTCGCGCCAGTGGATCTGGTGTGTATTACCAGTGTGACCTACCAAAGTCCACGTGCCTACAAGATTGCCACCGCCTGTAAACGTAAAGGTATGACCGTGATCATGGGTGGTATTCATGCGAGCGTGATGCCAGAAGAAGCCAGTAAGTACGTTGACACCGTGTTTATTGGTGAAGCCGAGGAAGTGTGGCCGCGTGTTATTA…
JPUB_006957	642557787	kustd1386	FabF	gaggagtcgaactgATGCATGGTCGTAAACGTGTGGTGATTACGGGTACCGGTGCGATTACCAGCCTGGGTCGTGAAAAGAAAGAACTGTGGAGCGCCCTGTGTAACGGTGAAAGTGGTATTAAACCAATTACGAGTTTCGATACCACCGCCTTTGAAGTGAAATTTGGTGGTGAAGTTAGTGATTTCAATCCAGCGGAGTGGCTGGACACCAAAGAAGCCCGTCGCCTGGATCGTTTTAGTCAATTTGCGATTGCCGCGACCGACATTGCCGTTACGGATGCCGGTCTGAATTTTGATGCCATTGACACCGCCCGTGTGGGTGTGTTTATTGGCAGTGGCATGGGTGGCCTGCTGGAATTTGAAGCCCAACATAAAAACCTGCTGAATAAAGGTCCAA…
JPUB_006959	642557788	kustd1387	ACP	gaggagtcgaactgATGACCAGTGTGGGTGAAAAAGTGCGTGAAATTATCACCAAACAAATGGGTGTGAAAGCCGAACAAATTACCCATGAAACCAGTTTTGTGAATGATCTGGGTGCCGATAGTCTGGATACCGTGGAACTGATTATGGAATTTGAAGACGCCTTTGATATGAATATCCCAGATGAAGATGCGGAGAAAATTCGTACCGTTGGTGACGCGGTGAAATACATTGAAGAACATAAAtaagagatacgctcctc
JPUB_006961	642557789	kustd1388	FabD	gaggagtcgaactgATGCGTAAAACGGCGTTTCTGTTTCCAGGTCAAGGTACCCAACTGGTGGGTATGGGTAAAGATTTTTACAAAGAGTATAAAGAGGCGCGTGAGATTTTCAATCAAGCCAATGATGCCCTGGGTTTTGATCTGGCGAGCCTGTGTTTTGAAGGTAATCAAGAAGAACTGAATAAAACCAGCCTGAGCCAGCCAGCGATTCTGGTGACCAGTATTGCCATCCTGGAGGTGCTGAAAGAAATTAGCTTTTTCAAAAAAACCACCTGTGATGCCGTGGCGGGTCTGAGCCTGGGTGAGTACACGGCCCATGTGAGTGCCGGTAGTGTGGCCTTTGCCGACGCCGTGAAGCTGGTGTACAAACGCGGTATTTACATGCAAGAAGCGTGTG…
JPUB_006963	642557790	kustd1389	FabH	gaggagtcgaactgATGGGTAATGAGAAACTGAACGTGCGTCAAAATCAAATTACCAGTATTACGGGCATTGGTAGTTACCTGCCAGAAAAGATCCTGACCAACCATGCCCTGGAAAAGCTGGTGGACACGACCGATGATTGGATTCTGCAACGCACCGGTATCCGCGAACGTCGCATTGTGGAAAATGGTGTGACCACCAGTGATCTGGGCGCCATCGCCAGCCTGAAAGCCATTGAAAACGCCGGCATCAGTGCCGAGGAAATTGATATGATTATTACGAGCACGATTACGCCGGATTATCTGTTTCCAAGTACCAGTTGTTGCCTGCAGAAACAAATTGGTGCGGTTCATGCGAGTGCGTTCGATATTAGTGCCGCGTGCGCCGGTTTTGTGTACG…
JPUB_006965	642557791	kustd1390	PlsX	gaggagtcgaactgATGCGTATTGCCGTGGACGCCATGGGTGGTGATAAAGCCCCACAAGAAATTGTGAAAGGTAGTGTGCTGGCGGCGCAGCAAGTGCCAGATGCCGAGATTATTCTGGTGGGTGACGAAAATCGTATTAAACATGAACTGTGTCTGGGTGGCACGATTCCAAAGAACATTACGATCCACCATGCCGCCCAAATTGTTGGTATGGAAGATCCAGCCACGCACAGCATTCGTCAAAAAATCAATAGTAGTATCACCCAAAGTGTGGAGCTGGTGGCGAAACGTAAAGCCGATGCCATTGTGAGCGCCGGTCATACCGGTGCGACCGTTGCCGCCGCGATGCTGCATATGAAAACCCTGAAGGGTATTCGCCGTCCAGGCATTGCCATTA…
JPUB_006967	642557792	kustd1391	ribosomal protein L32p	gaggagtcgaactgATGGCCAATCCAAAACGTCGTCATAGTAATAGTCGTACCCGTAAACGCCGTACCCATGATAAACTGACCGTGCCAGTGTTTCCACTGGATAAGAATCTGGAAAAAGGTGGTCGTATTCGTAGCAAACGTTACGTGTGTAGTCATTGTAAACAAATCAATCAACCACATACCGTGTGCCATAATTGTGGTTACTACCGTGGCCGTCAAGTGATTAGTGTGGAACGTtaagagatacgctcctc
a Accessible via public instance of the JBEI Registry (https://public-registry.jbei.org/folders/222)
b Capitalized case represents the coding sequence for each respective gene.
