# Supplementary material for: Investigation of Proposed Ladderane Biosynthetic Genes from Anammox Bacteria by Heterologous Expression in E. coli
Source: PLoS One. 2016 Mar 14;11(3):e0151087. doi: 10.1371/journal.pone.0151087 (PMC4790861; doi:10.1371/journal.pone.0151087)
Supplement: S3 Table — (XLSX) [file pone.0151087.s004.xlsx]

## Sheet: Table S3
Table S3. Synthetic operon compositiona.
Operon	BIOFAB Part number Promoters	Promoter Part Name	Promoter Sequence	BIOFAB Part number Bicistronic Design (BCD)	BCD Sequence	Gene 1	Gene 2	Gene 3	BIOFAB part number Terminators	Terminator Name	Terminator Sequence
1	apFAB915	TetRo_apFAB338	cgtgctttctatgagtcgttgctgcataacttgacatccctatcagtgatagataggatgtgtgga	apFAB871	aataattttgtttaactttaagaaggaggtatatccatggctagcatgactaaacattatcgcattcatctggagctgattta	kuste3603	kuste3605	kuste3606	apFAB789	dbi-double terminator	ccaggcatcaaataaaacgaaaggctcagtcgaaagactgggcctttcgttttatctgttgtttgtcggtgaacgctctctactagagtcacactggctcaccttcgggtgggcctttctgcgtttata
2	apFAB913	TetRo_apFAB342	cgtgctttctatgagtcgttgctgcataacttgacatccctatcagtgatagataaaatttgtgga	apFAB682	gggcccaagttcacttaaaaaggagatcaacaatgaaagcaattttcgtactgaaacatcttaatcatgctaaggaggttttcta	kuste3604	kuste3607	kuste3608	apFAB931	his [min]	gcccccggaagatcaccttccgggggcttttttatt
3	apFAB958	TetRo_apFAB142	cacggtgttagacatccctatcagtgatagacataattatttcat	apFAB875	ataagcctaaaggagggaattatgagagttctggttaaacatttgctgaaaaacttcctggagatgta	kuste2803	kuste2804	NA	apFAB932	M13 central	aaagcaagctgataaaccgatacaattaaaggctccttttggagcctttttttttggagattttcaacatgaaaaaattattatt
4	apFAB959	TetRo_apFAB130-1	cacggtgttagacatccctatcagtgatagagtataatgtgtggat	apFAB976	gcgaaaaatcaataaggaggcaacaagatgtgcgaaaaacatcttaatcatgcacaggagactttct	kuste2802	kuste2805	NA	apFAB925	rnpB T1	tcggtcagtttcacctgatttacgtaaaaacccgcttcggcgggtttttgcttttggaggggcagaaagatgaatgactgtc
5	apFAB960	TetRo_apFAB273	ttcaaatccctatcagtgatagatataatgtgtgga	apFAB977	gtagcttataaaggaggataaccgcgcatggtgcttggcaaaaaacatcttaatcatgcacaggagactttct	kuste3340	kuste3350	NA	apFAB930	his [min] (S)	gcccccggaagatcattccgggggcttttttatt
6	apFAB961	TetRo_apFAB119	tcgacatcgcatctttttgtaccatacttacagccat	apFAB867	aataattttgtttaactttaagaaggaggtatatccatggctagcatgactaaacatgacgccttacgtgcggagcaagttt	kuste3346	kuste3348	kust3349	apFAB928	rrnD T1	gggaactgccagacatcaaataaaacaaaaggctcagtcggaagactgggccttttgttttatctgttgtttgtcggtgaacactctcccg
7	apFAB962	TetRo_apFAB127	tcgacatttatcccttgcggcgacataattatttcat	apFAB885	gtagcttataaaggaggataaccgcgcatggtgcttggcaaaaaacataacgaaaacaacaaggaaaccgtgt	kuste3338	kuste3347	NA	apFAB933	rrnA T1	gggaactgccaggcatcaaataaaacgaaaggctcagtcggaagactgggcctttcgttttatctgttgtttgtcggtgaacgctctcctg
8	apFAB963	TetRo_apFAB74	ttgacatttatcccttgcggcgaatacttacagccat	apFAB880	gaccagaggtaaggaggtaacaaccatgcgagtgttgaagaaacatgacgccttacgtgcggagcaagttt	kuste3342	kuste3343	NA	apFAB926	rpoC	gtaatcgttaatccgcaaataacgtaaaaacccgcttcggcgggtttttttatggggggagtttagggaaagagcatttgtca
9	apFAB964	TetRo_apFAB278	tttgcggttaatcatccggctcgtataatgtgtgga	apFAB878	ataagcctaaaggagggaattatgagagttctggttaaacatgacgccttacgtgcggagcaagttt	kuste3345	kuste3351	kuste3352	apFAB924	BBa_B1006 U10	aaaaaaaaaccccgcccctgacagggcggggtttttttttt
10	apFAB965	TetRo_apFAB316	tttacatccctatcagtgatagatatagtatgtgga	apFAB882	gcgaaaaatcaataaggaggcaacaagatgtgcgaaaaacatattttgaaagcacgaggggaaatct	kuste3336	kuste3339	kuste3341	apFAB927	ilvGEDA	tagagatcaagccttaacgaactaagacccccgcaccgaaaggtccgggggttttttttgaccttaaaaacataaccgaggagcagaca
11	apFAB966	TetRo_apFAB259	ttcacatccctatcagtgatagatataatgtgtgga	apFAB877	ataagcctaaaggagggaattatgagagttctggttaaacatctgccctcgtcgaaaggagtgctgt	kuste3335	kuste3344	NA	apFAB929	BBa_B1006	aaaaaaaaaccccgcccctgacagggcggggtttttttt
new 3	apFAB967	TetRo_apFAB29	cgtgctttctatgagtcgttaaaaagagtattgacttccctatcagtgatagaatacttacagccat	NA	NA	kuste2803	kuste2804	NA	apFAB932	M13 central	aaagcaagctgataaaccgatacaattaaaggctccttttggagcctttttttttggagattttcaacatgaaaaaattattatt
new 4	apFAB968	TetRo_apFAB36	cgtgctttctatgagtcgttaaaaagagtattgacttccctatcagtgatagatataatagattcat	NA	NA	kuste2802	kuste2805	NA	apFAB925	rnpB T1	tcggtcagtttcacctgatttacgtaaaaacccgcttcggcgggtttttgcttttggaggggcagaaagatgaatgactgtc
new 5	apFAB969	TetRo_apFAB44	cgtgctttctatgagtcgttaaaaagagtattgacttccctatcagtgatagaatacttacagccat	NA	NA	kuste3340	kuste3350	NA	apFAB930	his [min] (S)	gcccccggaagatcattccgggggcttttttatt
new 6	apFAB970	TetRo_apFAB77	cgtgctttctatgagtcgttgctgcataacttgacatccctatcagtgatagacataattatttcat	NA	NA	kuste3346	kuste3348	kust3349	apFAB928	rrnD T1	gggaactgccagacatcaaataaaacaaaaggctcagtcggaagactgggccttttgttttatctgttgtttgtcggtgaacactctcccg
new 7	apFAB971	TetRo_apFAB115	cgtgctttctatgagtcgttgctgcataactcgacatccctatcagtgatagatataatgtgtggat	NA	NA	kuste3338	kuste3347	NA	apFAB933	rrnA T1	gggaactgccaggcatcaaataaaacgaaaggctcagtcggaagactgggcctttcgttttatctgttgtttgtcggtgaacgctctcctg
new 8	apFAB972	TetRo_apFAB39	cgtgctttctatgagtcgttaaaaagagtattgacttccctatcagtgatagaatacttacagccat	NA	NA	kuste3342	kuste3343	NA	apFAB926	rpoC	gtaatcgttaatccgcaaataacgtaaaaacccgcttcggcgggtttttttatggggggagtttagggaaagagcatttgtca
new 9	apFAB973	TetRo_apFAB37	cgtgctttctatgagtcgttaaaaagagtattgacttccctatcagtgatagacataattatttcat	NA	NA	kuste3345	kuste3351	kuste3352	apFAB924	BBa_B1006 U10	aaaaaaaaaccccgcccctgacagggcggggtttttttttt
new 10	apFAB974	TetRo_apFAB57	cgtgctttctatgagtcgttgctgcataacttgacatccctatcagtgatagacataattatttcat	NA	NA	kuste3336	kuste3339	kuste3341	apFAB927	ilvGEDA	tagagatcaagccttaacgaactaagacccccgcaccgaaaggtccgggggttttttttgaccttaaaaacataaccgaggagcagaca
new 11	apFAB975	TetRo_apFAB41	cgtgctttctatgagtcgttaaaaagagtattgacttccctatcagtgatagatataatagattcat	NA	NA	kuste3335	kuste3344	NA	apFAB929	BBa_B1006	aaaaaaaaaccccgcccctgacagggcggggtttttttt
a Junction, including ribosomal binding site, between each gene is: aggaggttttcta
NA: not applicable
