# Supplementary material for: Investigation of Proposed Ladderane Biosynthetic Genes from Anammox Bacteria by Heterologous Expression in E. coli
Source: PLoS One. 2016 Mar 14;11(3):e0151087. doi: 10.1371/journal.pone.0151087 (PMC4790861; doi:10.1371/journal.pone.0151087)
Supplement: S4 Table — (XLSX) [file pone.0151087.s005.xlsx]

## Sheet: Table S4
Table S4. Templates and PCR primers used for assemblies.
Construct	Template Part or Plasmid	Primer Name	Primer Sequence
Operon 1 Plasmid	pFAB217	op1_backbone_for	ttttttggtctcaaaccaggcatcaaataaaacgaaagg
		op1_backbone_rev	ttttttggtctcacgagatcttttgaattcgacgtcgg
	op1_gblock	op1_gblock_for	ttttttggtctcactcgtgctttc
		op1_gblock_rev	ttttttggtctcaattaaatcagctcc
	kuste3606	op1_3603_for	ttttttggtctcataatgaatgatgaagaaattgagaaaggtg
		op1_3603_rev	ttttttggtctcatagaaaacctcctttatttaccactctcggccagaac
	kuste3605	op1_3605_for	ttttttggtctcatctaatggataaacgtgtggttattaccg
		op1_3605_rev	ttttttggtctcaccattagaaaacctcctttagttcgtgaacttcttgatcacc
	kuste3606	op1_3606_for	ttttttggtctcaatgggcgacacgcgtattgttatcacc
		op1_3606_rev	ttttttggtctcaggttatttgaatttactcacaatcagactgc
Operon 2 Plasmid	pBbA0k	op2_backbone_for	ttttttggtctcacgtaagatcctaactcgagtaaggatctc
		op2_backbone_rev	ttttttggtctcatctcatgaattcggaattgccag
	op2_gblock	op2_gblock_for	ttttttggtctcagagatctcgtgctttctatgagtcg
		op2_gblock_rev	ttttttggtctcaattagaaaacctccttagcatgattaagatg
	kuste3604	op2_3604_for	ttttttggtctcataatgatcctgtttgaagaaattcgt
		op2_3604_rev	ttttttggtctcaaaaacctcctttacaccaggctacttttttcca
	kuste3607	op2_3607_for	ttttttggtctcattttctaatgagtagcaccaaaccaattaaacc
		op2_3607_rev	ttttttggtctcattcattagaaaacctcctttaacgccaatttttcagaatcagg
	kuste3608	op2_3608_for	ttttttggtctcatgaagaagatgatgctgattaaccc
		op2_3608_rev	ttttttggtctcatacgtcgtgatactttcaaccagc
Operon 3 Genes Plasmid	kuste2803	op3_BsmBI_2803_for	aattccgaattcatgagatctggatccgtctcaatgaagaaactggttctgatcaacc
		op3_2803_rev	tggtcattttcattagaaaacctcctttatggggcggcttcgatac
	kuste2804	op3_2804_for	cataaaggaggttttctaatgaaaatgaccaaagttgtgattacc
		op3_2804_BsmBI_rev	tttgatgcctggagatccttactcgacgtctcattattccagtttgcgaaaaatggtgg
Operon 4 Genes Plasmid	kuste2802	op4_BsaI_2802_for	aattccgaattcatgagatctggatcggtctcaatggttcgcatctacatgttcatcg
		op4_2802_rev	gcgttttttcattagaaaacctcctttacagtttactactggcggc
	kuste2805	op4_2805_for	gtaaaggaggttttctaatgaaaaaacgcgtggttattacc
		op4_2805_BsaI_rev	tttgatgcctggagatccttactcgaggtctcattattgaatgaaacgactaaccaccag
Operon 5 Genes Plasmid	kuste3340	op5_BsaI_3340_for	ccacctgaattcatgagatctggatcggtctcaatgcatgataccattcaaaaactgaaagaactgc
		op5_3340_rev	catatcacgcattagaaaacctcctttatttgtttttgtcaatgtaacgggc
	kuste3350	op5_3350_for	caaataaaggaggttttctaatgcgtgatatgtactacctgaaaa
		op5_3350_BsaI_rev	cgttttatttgatgcctggagatccttactcgaggtctcattaacgcagaaaacgattacgaatt
Operon 6 Genes, Step 1	kuste3348	op6_3348_for	aattccgaattcatgagatctggatcatggatcgtattgtgctgacc
		op6_3348_rev	cacgttttttcattagaaaacctcctttaactgattttgctcagaatcagaacacc
	kuste3349	op6_3349_for	gttaaaggaggttttctaatgaaaaaacgtgttgtgattaccg
		op6_3349_BsmBI_rev	tttgatgcctggagatccttactcgacgtctcattaaccaatccacgtgtattcacg
Operon 6 Genes, Step 2	Operon 6 Genes, Step 1	op6_step1_for	aggaggttttctaatggatcgtattgtgctgacc
		op6_step1_rev	tcattgagacggatccagatctcatgaattcggaattgc
	kuste3346	op6_BsmBI_3346_for	catgagatctggatccgtctcaatgagtggccgcatcctg
		op6_3346_rev	caatacgatccattagaaaacctcctttacgcgccacccaggataatg
Operon 7 Genes	kuste3338	op7_BsmBI_3338_for	ccacctgaattcatgagatctggatccgtctcaatgaatctgcaacatgtgaattgtaatc
		op7_3338_rev	tggtcttaaacattagaaaacctcctttattcggtcagatttttacaggcg
	kuste3347	op7_3347_for	gaataaaggaggttttctaatgtttaagaccatgaattacaatttcc
		op7_3347_BsmBI_rev	cgttttatttgatgcctggagatccttactcgacgtctcattatggtttatccagacgcc
Operon 8 Genes	kuste3342	op8_BsaI_3342_for	ccacctgaattcatgagatctggatcggtctcaatgaaaattctgctgattagtgttaataacg
		op8_3342_rev	tggtattactcattagaaaacctcctttaaatcatatcccacagcggacc
	kuste3343	op8_3343_for	gatttaaaggaggttttctaatgagtaataccatggatatgattaatgaactg
		op8_3343_BsaI_rev	cgttttatttgatgcctggagatccttactcgaggtctcattattttggatttttctcgcaatgcc
Operon 9 Genes, Step 1	kuste3345	op9_BsaI_3345_for	ccacctgaattcatgagatctggatcggtctcaatgattccagcggttacgg
		op9_3345_rev	ggccattaatcattagaaaacctcctttacagcacactatccagggc
	kuste3351	op9_3351_for	gtaaaggaggttttctaatgattaatggcctgacggtg
		op9_3351_BsaI_rev	cgttttatttgatgcctggagatccttactcgaggtctcattaggtggtaatgcccagaatg
Operon 9 Genes, Step 2	Operon 9 Genes, Step 1	op9_step1_for	tggtaatccataatgagacctcgagtaaggatctc
		op9_step1_rev	tagaaaacctcctttaggtggtaatgcccagaatg
	kuste3352	op9_3352_for	cattaccacctaaaggaggttttctaatgaccatgaaaaagacgtgtatcc
		op9_3352_rev	cttactcgaggtctcattatggattaccactcagcagc
Operon 10 Genes, Step 1	kuste3336	op10_BsaI_3336_for	aattccgaattcatgagatctggatcggtctcaatgaaagattttgatgtgattgttatcgg
		op10_3336_rev	aggcttttttcattagaaaacctcctttaaatgccattcgtcacactctcc
	kuste3339	op10_3339_for	catttaaaggaggttttctaatgaaaaaagcctttccaagtcc
		op10_3339_rev	tttgatgcctggagatccttactcgattaggtggtacctttaatggtcagg
Operon 10 Genes, Step 2	Operon 10 Genes, Step 1	op10_step1_for	aattaatgagacctcgagtaaggatctccaggc
		op10_step1_rev	aaacctcctttaggtggtacctttaatggtcagg
	kuste3341	op10_3341_for	cattaaaggtaccacctaaaggaggttttctaatgctggttacgggtggtag
		op10_3341_BsaI_rev	gatccttactcgaggtctcattaattcagaccaccactcacac
Operon 11 Genes	kuste3335	op11_BsaI_3335_for	ccacctgaattcatgagatctggatcggtctcaatggaaagcaaaatctacgtggc
		op11_3335_rev	acaaaaaatcttcattagaaaacctcctttaacgcttgttcttccacagattcg
	kuste3344	op11_3344_for	gttaaaggaggttttctaatgaagattttttgtgccccag
		op11_3344_BsaI_rev	cgttttatttgatgcctggagatccttactcgaggtctcattattcatgcagcttgatgcg
Operon 3 Regulatory Elements	pBbA0k	op3_pBbA0k_backbone_for	ggatcctaaaagcttcctagggatatattccgcttcctcgc
		op3_pBbA0k_backbone_rev	aggcttatatgaaataattatgtctatcactgatagggatgtctaacaccgtgagatctcatgaattcggaattgccagctgg
	op3op4_gblock	op3_gblock_for	catccctatcagtgatagacataattatttcatataagcctaaaggaggg
		op3_gblock_rev	gcggaatatatccctaggaagcttttaggatccaataataattttttcatgttgaaaatctccaaaaaaaaaggctcca
Operon 4 Regulatory Elements	pBbA0k	op4_pBbA0k_backbone_for	cggatcctaaaagcttcctagggatatattccgcttcctcgc
		op4_pBbA0k_backbone_rev	cgcatccacacattatactctatcactgatagggatgtctaacaccgtgagatctcatgaattcggaattgccagctgg
	op3op4_gblock	op4_gblock_for	ccctatcagtgatagagtataatgtgtggatgcgaaaaatca
		op4_gblock_rev	gcggaatatatccctaggaagcttttaggatccgacagtcattcatctttctgcccctccaaaagcaa
Operon 5 Regulatory Elements	pBbA0k	op5_pBbA0k_backbone_for	tggatcctaaaagcttcctagggatatattccgcttcctcgc
		op5_pBbA0k_backbone_rev	tgatagggatttgaaagatctcatgaattcggaattgccagctgg
	op5op6_gblock	op5_gblock_for	ccgaattcatgagatctttcaaatccctatcagtgatagatataatgtgtgg
		op5_gblock_rev	gcggaatatatccctaggaagcttttaggatccaatgatcttccgggggcttaatg
Operon 6 Regulatory Elements	pBbA0k	op6_pBbA0k_backbone_for	cccgggatcctaaaagcttcctagggatatattccgcttcctcgc
		op6_pBbA0k_backbone_rev	ggtacaaaaagatgcgatgtcgaagatctcatgaattcggaattgccagctgg
	op5op6_gblock	op6_gblock_for	ccgaattcatgagatcttcgacatcgcatctttttgtacca
		op6_gblock_rev	gcggaatatatccctaggaagcttttaggatcccgggagagtgttcaccgacaaacaacagataaaacaaaaggcccagtcttccgactgagcc
Operon 7 Regulatory Elements	pBbA0k	op7_pBbA0k_backbone_for	cggaaggatcctaaaagcttcctagggatatattccgcttcctcgc
		op7_pBbA0k_backbone_rev	gccgcaagggataaatgtcgaagatctcatgaattcggaattgccagctgg
	op7_gblock	op7_gblock_for	ccgaattcatgagatcttcgacatttatcccttgcggcg
		op7_gblock_rev	gcggaatatatccctaggaagcttttaggatccttccgactgagcctttcgttttatttgatgcc
Operon 8 Regulatory Elements	pBbA0k	op8_pBbA0k_backbone_for	aggatcctaaaagcttcctagggatatattccgcttcctcgc
		op8_pBbA0k_backbone_rev	ttcgccgcaagggataaatgtcaaagatctcatgaattcggaattgccagctgg
	op8op10_gblock	op8_gblock_for	ctttgacatttatcccttgcggcgaatacttacagcc
		op8_gblock_rev	gcggaatatatccctaggaagcttttaggatcctgacaaatgctctttccctaaactccccccataaaaaaacccgccgaagc
Operon 9 Regulatory Elements	pBbA0k	op9_pBbA0k_backbone_for	ccctgacaggatcctaaaagcttcctagggatatattccgcttcctcgc
		op9_pBbA0k_backbone_rev	gccggatgattaaccgcaaaagatctcatgaattcggaattgccagctgg
	op9_gblock	op9_gblock_for	ccgaattcatgagatcttttgcggttaatcatccggctcgt
		op9_gblock_rev	gcggaatatatccctaggaagcttttaggatcctgtcaggggcggggtttttttttttattgagacctggtgtgtggt
Operon 10 Regulatory Elements	pBbA0k	op10_pBbA0k_backbone_for	ggatcctaaaagcttcctagggatatattccgcttcctcgc
		op10_pBbA0k_backbone_rev	ccacatactatatctatcactgatagggatgtaaaagatctcatgaattcggaattgccagctgg
	op8op10_gblock	op10_gblock_for	gagatcttttacatccctatcagtgatagatatagtatgtggagcgaaaaatc
		op10_gblock_rev	gcggaatatatccctaggaagcttttaggatcctgtctgctcctcggttatgtttttaaggtcaaaaaaaacccccgg
Operon 11 Regulatory Elements	pBbA0k	op11_pBbA0k_backbone_for	aggatcctaaaagcttcctagggatatattccgcttcctcgc
		op11_pBbA0k_backbone_rev	tgatagggatgtgaaagatctcatgaattcggaattgccagctgg
	op11_gblock	op11_gblock_for	ccgaattcatgagatctttcacatccctatcagtgatagatataatgt
		op11_gblock_rev	gcggaatatatccctaggaagcttttaggatcctgtcaggggcggggtttttttttttattgagacctggtgtgtggt
New Operon 3 Promoter	Operon 3 Regulatory Elements	op3_new_pro_for	gaatacttacagccatgatatcaaactcgagtttaagaaggagatatacatatgatgagacccacaccacacaccagg
		op3_new_pro_rev	cgagtttgatatcatggctgtaagtattctatcactgatagggaagtcaatactctttttaacgactcatagaaagcacgagatctcatgaattcggaattgccagctgg
New Operon 4 Promoter	Operon 4 Regulatory Elements	op4_new_pro_for	gatataatagattcatgatatcaaactcgagtttaagaaggagatatacatatggtgagacccacaccacacacc
		op4_new_pro_rev	gagtttgatatcatgaatctattatatctatcactgatagggaagtcaatactctttttaacgactcatagaaagcacgagatctcatgaattcggaattgccagctggg
New Operon 5 Promoter	Operon 5 Regulatory Elements	op5_new_pro_for	gaatacttacagccatgatatcaaactcgagtttaagaaggagatatacatatgctgagacccacaccacacacc
		op5_new_pro_rev	cgagtttgatatcatggctgtaagtattctatcactgatagggaagtcaatactctttttaacgactcatagaaagcacgagatctcatgaattcggaattgccagctgg
New Operon 6 Promoter	Operon 6 Regulatory Elements	op6_new_pro_for	gacataattatttcatgatatcaaactcgagtttaagaaggagatatacatatgatgagacccacaccacacaccagg
		op6_new_pro_rev	cgagtttgatatcatgaaataattatgtctatcactgatagggatgtcaagttatgcagcaacgactcatagaaagcacgagatctcatgaattcggaattgccagctgg
New Operon 7 Promoter	Operon 7 Regulatory Elements	op7_new_pro_for	gatataatgtgtggatgatatcaaactcgagtttaagaaggagatatacatatgatgagacccacaccacacaccagg
		op7_new_pro_rev	cgagtttgatatcatccacacattatatctatcactgatagggatgtcgagttatgcagcaacgactcatagaaagcacgagatctcatgaattcggaattgccagctgg
New Operon 8 Promoter	Operon 8 Regulatory Elements	op8_new_pro_for	gaatacttacagccatgatatcaaactcgagtttaagaaggagatatacatatgatgagacccacaccacacaccagg
		op8_new_pro_rev	cgagtttgatatcatggctgtaagtattctatcactgatagggaagtcaatactctttttaacgactcatagaaagcacgagatctcatgaattcggaattgccagctgg
New Operon 9 Promoter	Operon 9 Regulatory Elements	op9_new_pro_for	gacataattatttcatgatatcaaactcgagtttaagaaggagatatacatatgatgagacccacaccacacaccagg
		op9_new_pro_rev	cgagtttgatatcatgaaataattatgtctatcactgatagggaagtcaatactctttttaacgactcatagaaagcacgagatctcatgaattcggaattgccagctgg
New Operon 10 Promoter	Operon 10 Regulatory Elements	op10_new_pro_for	gacataattatttcatgatatcaaactcgagtttaagaaggagatatacatatgatgagacccacaccacacaccagg
		op10_new_pro_rev	cgagtttgatatcatgaaataattatgtctatcactgatagggatgtcaagttatgcagcaacgactcatagaaagcacgagatctcatgaattcggaattgccagctgg
New Operon 11 Promoter	Operon 11 Regulatory Elements	op11_new_pro_for	gatataatagattcatgatatcaaactcgagtttaagaaggagatatacatatggtgagacccacaccacacacc
		op11_new_pro_rev	gagtttgatatcatgaatctattatatctatcactgatagggaagtcaatactctttttaacgactcatagaaagcacgagatctcatgaattcggaattgccagctggg
pLyc-no-CrtI	pLyc	pLyc-no-CrtI_for	cggttatgaaaatcgcctgacctgatgattgaggatctgcaatgagcc
		pLyc-no-CrtI_rev	cctcaatcatcaggtcaggcgattttcataaccggtgacc
pLyc-3336	pLyc	pLyc-backbone_for	aaggaggtctgcaatgagccaaccgccgctgc
		pLyc-backbone_rev	tcatcctttatacctcctcgagttatcaggcg
	kuste3336	pLyc36_for	cgcctgataactcgaggaggtataaaggatgaaagattttgatgtgattgttatcgg
		pLyc36_rev	gcggttggctcattgcagacctcctttaaatgccattcgtcacactctcc
pLyc-3607	pLyc	pLyc-backbone_for	aaggaggtctgcaatgagccaaccgccgctgc
		pLyc-backbone_rev	tcatcctttatacctcctcgagttatcaggcg
	kuste3607	pLyc07_for	cgcctgataactcgaggaggtataaaggatgagtagcaccaaaccaattaaacc
		pLyc07_rev	gcggttggctcattgcagacctcctttaacgccaatttttcagaatcaggttggc
C-6xHis-3336	kuste3336	cHis_36_for	gtttaactttaagaaggagatatacaatgaaagattttgatgtgattgttatcgg
		cHis_36_rev	gatctcagtggtggtggtggtggtgctcaatgccattcgtcacactctcc
C-6xHis-3607	kuste3607	cHis_07_for	gtttaactttaagaaggagatatacaatgagtagcaccaaaccaattaaacc
		cHis_07_rev	gatctcagtggtggtggtggtggtgctcacgccaatttttcagaatcaggttggc
C-6xHis-CrtI	pLyc	cHis_CrtI_for	gtttaactttaagaaggagatatacaatgaaaaaaaccgttgtgattggcgcagg
		cHis_CrtI_rev	gatctcagtggtggtggtggtggtgctcttgcagatcctcaatcatcaggctggc
N-6xHis- or N-6xHis-MBP-3336	pET28 or pET28-MBP	nHis_36_NdeI_for	gcatacgcaacatatgaaaaaaaccgttgtgattgg
		nHis_36_XhoI_rev	cgtaagctatctcgagttactcttgcagatcctcaatcatcag
N-6xHis- or N-6xHis-MBP-3607	pET28 or pET28-MBP	nHis_07_NdeI_for	gcatacgcaacatatgaaagattttgatgtgattgttatcggtagtg
		nHis_07_XhoI_rev	cgtaagctatctcgagttaaatgccattcgtcacactctccttg
N-6xHis- or N-6xHis-MBP-CrtI	pET28 or pET28-MBP	nHis_CrtI_NdeI_for	gcatacgcaacatatgagtagcaccaaaccaattaaaccacatattc
		nHis_CrtI_XhoI_rev	cgtaagctatctcgagttaacgccaatttttcagaatcaggttg
N-StrepII-3607	pET24-N-StrepII-EcACP	nS_backbone_for	gaaaaattggcgttaactcgagcaccaccaccaccacc
		nS_backbone_rev	gctactcatggcgcctttttcaaactgcggatgagaccacgacg
	kuste3607	nS_07_for	ccgcagtttgaaaaaggcgccatgagtagcaccaaaccaattaaacc
		nS_07_rev	ggtggtgctcgagttaacgccaatttttcagaatcaggttggc
C-StrepII-3607	pET24-N-StrepII-EcACP	cS_backbone_for	gcagttcgaaaaataactcgagcaccaccaccac
		cS_backbone_rev	ggtttggtgctactcatatgtatatctccttcttaaagttaaacaaaa
	kuste3607	cS_07_for	gaaggagatatacatatgagtagcaccaaaccaattaaacc
		cS_07_rev	ggtggtgctcgagttatttttcgaactgcgggtggctccaagcgctacgccaatttttcagaatcaggttggc
N-8xHis-StrepII-MBP-3607	pSKB3-EL3	tri_backbone_for	aaattggcgttaactcgagcaccaccaccaccacc
		tri_backbone_rev	tggtgctactcataccggatccgccctggaagt
	kuste3607	tri_07_for	gggcggatccggtatgagtagcaccaaaccaattaaacc
		tri_07_rev	ggtggtgctcgagttaacgccaatttttcagaatcaggttggc
