# Supplementary material for: Investigation of Proposed Ladderane Biosynthetic Genes from Anammox Bacteria by Heterologous Expression in E. coli
Source: PLoS One. 2016 Mar 14;11(3):e0151087. doi: 10.1371/journal.pone.0151087 (PMC4790861; doi:10.1371/journal.pone.0151087)
Supplement: S5 Table — (XLSX) [file pone.0151087.s006.xlsx]

## Sheet: Table S5
Table S5. gBlock sequences.
gBlock Name	Sequence
op1_gblock	ctcgtgctttctatgagtcgttgctgcataacttgacatccctatcagtgatagataggatgtgtggaaataattttgtttaactttaagaaggaggtatatccatggctagcatgactaaacattatcgcattcatctggagctgatttaat
op2_gblock	cccagctggcaattccgaattcatgagatctcgtgctttctatgagtcgttgctgcataacttgacatccctatcagtgatagataaaatttgtggagggcccaagttcacttaaaaaggagatcaacaatgaaagcaattttcgtactgaaacatcttaatcatgctaaggaggttttctaatgatcctgtttg
op3op4_gblock	gcccgcgcataattatttcatataagcctaaaggagggaattatgagagttctggttaaacatttgctgaaaaacttcctggagatgtaatgatgagacccacaccacacaccaggtctcaataaaaagcaagctgataaaccgatacaattaaaggctccttttggagcctttttttttggagattttcaacatggtataatgtgtggatgcgaaaaatcaataaggaggcaacaagatgtgcgaaaaacatcttaatcatgcacaggagactttctaatggtgagacccacaccacacaccaggtctcaataatcggtcagtttcacctgatttacgtaaaaacccgcttcggcgggtttttgcttttggaggggcag
op5op6_gblock	cgccttcaaatccctatcagtgatagatataatgtgtggagtagcttataaaggaggataaccgcgcatggtgcttggcaaaaaacatcttaatcatgcacaggagactttctaatgctgagacccacaccacacaccaggtctcattaagcccccggaagatcatttcgacatcgcatctttttgtaccatacttacagccataataattttgtttaactttaagaaggaggtatatccatggctagcatgactaaacatgacgccttacgtgcggagcaagtttaatgatgagacccacaccacacaccaggtctcattaagggaactgccagacatcaaataaaacaaaaggctcagtcggaagactgg
op7_gblock	tcgacatttatcccttgcggcgacataattatttcatgtagcttataaaggaggataaccgcgcatggtgcttggcaaaaaacataacgaaaacaacaaggaaaccgtgtaatgatgagacccacaccacacaccaggtctcaataagggaactgccaggcatcaaataaaacgaaaggctcagtcggaagactgg
op8op10_gblock	cccttgcggcgaatacttacagccatgaccagaggtaaggaggtaacaaccatgcgagtgttgaagaaacatgacgccttacgtgcggagcaagtttaatgatgagacccacaccacacaccaggtctcaataagtaatcgttaatccgcaaataacgtaaaaacccgcttcggcgggtttttttatgggggcagtgatagatatagtatgtggagcgaaaaatcaataaggaggcaacaagatgtgcgaaaaacatattttgaaagcacgaggggaaatctaatgatgagacccacaccacacaccaggtctcattaatagagatcaagccttaacgaactaagacccccgcaccgaaaggtccgggggttttttttgaccttaaaaacataaccgccg
op9_gblock	tttgcggttaatcatccggctcgtataatgtgtggaataagcctaaaggagggaattatgagagttctggttaaacatgacgccttacgtgcggagcaagtttaatgatgagacccacaccacacaccaggtctcaataaaaaaaaac
op11_gblock	ggccttcacatccctatcagtgatagatataatgtgtggaataagcctaaaggagggaattatgagagttctggttaaacatctgccctcgtcgaaaggagtgctgtaatggtgagacccacaccacacaccaggtctcaataaaaaaaaac
