# Supplementary material for: Investigation of Proposed Ladderane Biosynthetic Genes from Anammox Bacteria by Heterologous Expression in E. coli
Source: PLoS One. 2016 Mar 14;11(3):e0151087. doi: 10.1371/journal.pone.0151087 (PMC4790861; doi:10.1371/journal.pone.0151087)
Supplement: S6 Table — (XLSX) [file pone.0151087.s007.xlsx]

## Sheet: Table S6
Table S6. Sequences of proteins in expression studies
Protein	Strain Part IDa	Plasmid	Plasmid Part IDa	Sequence
C-6xHis-3336	JPUB_006796	pPJ186	JPUB_006797	MKDFDVIVIGSGIGGLISAGTLVSKGMKTLLVEKNKIPGGLLASFKRKGFLFNSAVDCISGVAKGGYISNVLESLDVDSEINFVKLNPIRFSIFPDIRIPVDSNMNVYIERLIQLFPSEASGIKKLFNFMDGSFTLVQSMLDSFLSGKPGLGKATHEIFELRNISYKDLLRKYITNYRLTMVLSDRCPFIGLPPSRVSAFSMVNMIMSYFKLGAYRPIGGFQKLADILVKGIENKGGMVLLGNGADKILLENNNRCYGVRCENGNEYTSEFVVSSVDSHHTFGDLLGREFESIPTEMRKKTGISTSFFVVYAGVKGEVTEHSSVGYFPSYDMESFFSPKSSFKNDSTIGVTVASMEDKLLAPDACNTVVLHEMAEASDKEIDKSVCTGIVIKKAEKIIP…
C-6xHis-3607	JPUB_006798	pPJ187	JPUB_006799	MSSTKPIKPHIQSTKIDTLYPSYDVIVIGAGIAGLICAAFLAKSGKKALLIEQHFIPGGYCTSFKRKGFLFDAAVHHIGGCGKWSVVGRCFKMLGIEMDFYHLDPMDNLIFPTFSIEIPADLDEYLLRLQKRYPHEKDNIKWFFQDFIRLYRATFHNEKSQIIEKYKDMTYGMMLDHFFDDSELKMVLSGQWGYVGLAPSKASAIAMSQMMINYLKDGAFFPKGGTQEFANAIFRKFIDFGGHVMLSSKVKKILKKGPSVNGVKLNDDKEIHSSVVVSNIDARQTFYHLLNDGNDVDAVYLKNIEGMKESCSFFLLYLGIGKGIDLNTLKRGFYLSGSNFDSIDSEWMYISVPTSICQALSPQNKQIISIVVYKKEEFYKNVTDWELLKQNIVSSTLER…
C-6xHis-CrtI	JPUB_006800	pPJ188	JPUB_006801	MKKTVVIGAGFGGLALAIRLQAAGIPTVLLEQRDKPGGRAYVWHDQGFTFDAGPTVITDPTALEALFTLAGRRMEDYVRLLPVKPFYRLCWESGKTLDYANDSAELEAQITQFNPRDVEGYRRFLAYSQAVFQEGYLRLGSVPFLSFRDMLRAGPQLLKLQAWQSVYQSVSRFIEDEHLRQAFSFHSLLVGGNPFTTSSIYTLIHALEREWGVWFPEGGTGALVNGMVKLFTDLGGEIELNARVEELVVADNRVSQVRLADGRIFDTDAVASNADVVNTYKKLLGHHPVGQKRAAALERKSMSNSLFVLYFGLNQPHSQLAHHTICFGPRYRELIDEIFTGSALADDFSLYLHSPCVTDPSLAPPGCASFYVLAPVPHLGNAPLDWAQEGPKLRDRIFD…
N-6xHis-3336	JPUB_006790	pPJ183	JPUB_006791	MGSSHHHHHHSSGLVPRGSHMKDFDVIVIGSGIGGLISAGTLVSKGMKTLLVEKNKIPGGLLASFKRKGFLFNSAVDCISGVAKGGYISNVLESLDVDSEINFVKLNPIRFSIFPDIRIPVDSNMNVYIERLIQLFPSEASGIKKLFNFMDGSFTLVQSMLDSFLSGKPGLGKATHEIFELRNISYKDLLRKYITNYRLTMVLSDRCPFIGLPPSRVSAFSMVNMIMSYFKLGAYRPIGGFQKLADILVKGIENKGGMVLLGNGADKILLENNNRCYGVRCENGNEYTSEFVVSSVDSHHTFGDLLGREFESIPTEMRKKTGISTSFFVVYAGVKGEVTEHSSVGYFPSYDMESFFSPKSSFKNDSTIGVTVASMEDKLLAPDACNTVVLHEMAEASDK…
N-6xHis-3607	JPUB_006792	pPJ184	JPUB_006793	MGSSHHHHHHSSGLVPRGSHMSSTKPIKPHIQSTKIDTLYPSYDVIVIGAGIAGLICAAFLAKSGKKALLIEQHFIPGGYCTSFKRKGFLFDAAVHHIGGCGKWSVVGRCFKMLGIEMDFYHLDPMDNLIFPTFSIEIPADLDEYLLRLQKRYPHEKDNIKWFFQDFIRLYRATFHNEKSQIIEKYKDMTYGMMLDHFFDDSELKMVLSGQWGYVGLAPSKASAIAMSQMMINYLKDGAFFPKGGTQEFANAIFRKFIDFGGHVMLSSKVKKILKKGPSVNGVKLNDDKEIHSSVVVSNIDARQTFYHLLNDGNDVDAVYLKNIEGMKESCSFFLLYLGIGKGIDLNTLKRGFYLSGSNFDSIDSEWMYISVPTSICQALSPQNKQIISIVVYKKEEFY…
N-6xHis-CrtI	JPUB_006794	pPJ185	JPUB_006795	MGSSHHHHHHSSGLVPRGSHMKKTVVIGAGFGGLALAIRLQAAGIPTVLLEQRDKPGGRAYVWHDQGFTFDAGPTVITDPTALEALFTLAGRRMEDYVRLLPVKPFYRLCWESGKTLDYANDSAELEAQITQFNPRDVEGYRRFLAYSQAVFQEGYLRLGSVPFLSFRDMLRAGPQLLKLQAWQSVYQSVSRFIEDEHLRQAFSFHSLLVGGNPFTTSSIYTLIHALEREWGVWFPEGGTGALVNGMVKLFTDLGGEIELNARVEELVVADNRVSQVRLADGRIFDTDAVASNADVVNTYKKLLGHHPVGQKRAAALERKSMSNSLFVLYFGLNQPHSQLAHHTICFGPRYRELIDEIFTGSALADDFSLYLHSPCVTDPSLAPPGCASFYVLAPVPHL…
N-6xHis-MBP-3336	JPUB_006784	pPJ180	JPUB_006785	MGSSHHHHHHSSGKIEEGKLVIWINGDKGYNGLAEVGKKFEKDTGIKVTVEHPDKLEEKFPQVAATGDGPDIIFWAHDRFGGYAQSGLLAEITPDKAFQDKLYPFTWDAVRYNGKLIAYPIAVEALSLIYNKDLLPNPPKTWEEIPALDKELKAKGKSALMFNLQEPYFTWPLIAADGGYAFKYENGKYDIKDVGVDNAGAKAGLTFLVDLIKNKHMNADTDYSIAEAAFNKGETAMTINGPWAWSNIDTSKVNYGVTVLPTFKGQPSKPFVGVLSAGINAASPNKELAKEFLENYLLTDEGLEAVNKDKPLGAVALKSYEEELAKDPRIAATMENAQKGEIMPNIPQMSAFWYAVRTAVINAASGRQTVDEALKDAQTSSGLVPRGSHMKDFDVIVIG…
N-6xHis-MBP-3607	JPUB_006786	pPJ181	JPUB_006787	MGSSHHHHHHSSGKIEEGKLVIWINGDKGYNGLAEVGKKFEKDTGIKVTVEHPDKLEEKFPQVAATGDGPDIIFWAHDRFGGYAQSGLLAEITPDKAFQDKLYPFTWDAVRYNGKLIAYPIAVEALSLIYNKDLLPNPPKTWEEIPALDKELKAKGKSALMFNLQEPYFTWPLIAADGGYAFKYENGKYDIKDVGVDNAGAKAGLTFLVDLIKNKHMNADTDYSIAEAAFNKGETAMTINGPWAWSNIDTSKVNYGVTVLPTFKGQPSKPFVGVLSAGINAASPNKELAKEFLENYLLTDEGLEAVNKDKPLGAVALKSYEEELAKDPRIAATMENAQKGEIMPNIPQMSAFWYAVRTAVINAASGRQTVDEALKDAQTSSGLVPRGSHMSSTKPIKPH…
N-6xHis-MBP-CrtI	JPUB_006788	pPJ182	JPUB_006789	MGSSHHHHHHSSGKIEEGKLVIWINGDKGYNGLAEVGKKFEKDTGIKVTVEHPDKLEEKFPQVAATGDGPDIIFWAHDRFGGYAQSGLLAEITPDKAFQDKLYPFTWDAVRYNGKLIAYPIAVEALSLIYNKDLLPNPPKTWEEIPALDKELKAKGKSALMFNLQEPYFTWPLIAADGGYAFKYENGKYDIKDVGVDNAGAKAGLTFLVDLIKNKHMNADTDYSIAEAAFNKGETAMTINGPWAWSNIDTSKVNYGVTVLPTFKGQPSKPFVGVLSAGINAASPNKELAKEFLENYLLTDEGLEAVNKDKPLGAVALKSYEEELAKDPRIAATMENAQKGEIMPNIPQMSAFWYAVRTAVINAASGRQTVDEALKDAQTSSGLVPRGSHMKKTVVIGAG…
N-StrepII-3607	JPUB_006806	pPJ219	JPUB_006807	MASWSHPQFEKGAMSSTKPIKPHIQSTKIDTLYPSYDVIVIGAGIAGLICAAFLAKSGKKALLIEQHFIPGGYCTSFKRKGFLFDAAVHHIGGCGKWSVVGRCFKMLGIEMDFYHLDPMDNLIFPTFSIEIPADLDEYLLRLQKRYPHEKDNIKWFFQDFIRLYRATFHNEKSQIIEKYKDMTYGMMLDHFFDDSELKMVLSGQWGYVGLAPSKASAIAMSQMMINYLKDGAFFPKGGTQEFANAIFRKFIDFGGHVMLSSKVKKILKKGPSVNGVKLNDDKEIHSSVVVSNIDARQTFYHLLNDGNDVDAVYLKNIEGMKESCSFFLLYLGIGKGIDLNTLKRGFYLSGSNFDSIDSEWMYISVPTSICQALSPQNKQIISIVVYKKEEFYKNVTDWE…
C-StrepII-3607	JPUB_006808	pPJ220	JPUB_006809	MSSTKPIKPHIQSTKIDTLYPSYDVIVIGAGIAGLICAAFLAKSGKKALLIEQHFIPGGYCTSFKRKGFLFDAAVHHIGGCGKWSVVGRCFKMLGIEMDFYHLDPMDNLIFPTFSIEIPADLDEYLLRLQKRYPHEKDNIKWFFQDFIRLYRATFHNEKSQIIEKYKDMTYGMMLDHFFDDSELKMVLSGQWGYVGLAPSKASAIAMSQMMINYLKDGAFFPKGGTQEFANAIFRKFIDFGGHVMLSSKVKKILKKGPSVNGVKLNDDKEIHSSVVVSNIDARQTFYHLLNDGNDVDAVYLKNIEGMKESCSFFLLYLGIGKGIDLNTLKRGFYLSGSNFDSIDSEWMYISVPTSICQALSPQNKQIISIVVYKKEEFYKNVTDWELLKQNIVSSTLER…
N-8xHis-StrepII-MBP-3607	JPUB_006802	pPJ217	JPUB_006803	MHHHHHHHHGSGWSHPQFEKGSGKIEEGKLVIWINGDKGYNGLAEVGKKFEKDTGIKVTVEHPDKLEEKFPQVAATGDGPDIIFWAHDRFGGYAQSGLLAEITPDKAFQDKLYPFTWDAVRYNGKLIAYPIAVEALSLIYNKDLLPNPPKTWEEIPALDKELKAKGKSALMFNLQEPYFTWPLIAADGGYAFKYENGKYDIKDVGVDNAGAKAGLTFLVDLIKNKHMNADTDYSIAEAAFNKGETAMTINGPWAWSNIDTSKVNYGVTVLPTFKGQPSKPFVGVLSAGINAASPNKELAKEFLENYLLTDEGLEAVNKDKPLGAVALKSYEEELAKDPRIAATMENAQKGEIMPNIPQMSAFWYAVRTAVINAASGRQTVDEALKDAQTGSGSGSENLY…
tagless-2803	JPUB_006835	pPJ201	JPUB_006836	MKKLVLINPHPMGNVGEENVSVLNQMPVNLGYLKVLTPGNWQVDIIDETQEYAIDENTGDITFGGADLVGITSVSYQADRAYKIATACRKRGIPVIMGGIHATSNPDEAAKYVDSVVIREGITLWSTIIDDFEKGRLRKRYDGGLTPMEIYCNLSPDRKFLKDKYKYRYSGIITTAGCPFACEFCSVPQFQGQKYRERPVDDILNEFESIKGQYRGLILTDENFYGHSKKSNERVRTLFKGMVERGIYQNWFGFTSLNIYKDDETLEYMAKSGCVGVLIGIESIEEESLKSMNKNVNLKISVENYYEAIANIRKHGLAVWGTMVFGNDADTSGTFERVADFILDSHIDIMTCGILCPFINTPLYHRLNRENRLFRTHFPEDWKYYTSHHLTYVLKKLTL…
tagless-3342	JPUB_006837	pPJ202	JPUB_006838	MKILLISVNNEMKPYPVAPLGIAYIATILKNKGHSVYVLDLCFAEDDYVAIEESLRKFSPDLLGLSIRNIDNLTFRKSVYYLPRVKEIVRLIKRLTSAQIIVGGSGFSLFPEEVLRYLQLEMGIVGEGEISLPQYIDVIIHGGEINDIPNLCYIKDGKYTRNNTLCSVEPFTPKRDLLNNNKYMELGGMANIQSKRGCPFHCTYCTYPSLNGNTVRLREPLEIVDEIKELNSEYGVDYVFFVDDIFNCPEKHTVALCEEIIRHELKIDWACFATPKGMTKELALLMSDAGCKGIEFGTDAGSRKTLKAIGKSFTIEDIAFATECCNSINLPNAHYIIVGGPDEDDSTLSETFSLFNKIEPTAVIVFVGIRIYPNTLLYYKAIEDKIIEKDQNILEPVFY…
tagless-3343	JPUB_006839	pPJ203	JPUB_006840	MSNTMDMINELSFSNDEISDCLANGSILSIELEFTKKCNLRCLYCYSSAGFAAENELSLEEMKSVVDQAKGLGAKKIILLGGGEPLLYEGVVDIIKYINSIGLQQILFTNGVLIDKEIAQTLYRNKVSVVIKYNSFNPEVQDMLANAKGTYKQITRGLKILMESGYPREDLGLGIQSVICKQNINEIPEMWMWARKRNIIPYFEILTYQGRARENKDLIVPTLEIKEIFKRLEQIDREHFGIQWNSRPTIAAFSCKRHLYSCLINSQGHVQPCTGVDMSVGNIRDKSLGEILVSSGVIKDLRNIYENIEGQCKTCEYNKECYGCRGNAYQMTGNHLASDSTCWHCEKNPK-
tagless-3608	JPUB_006841	pPJ204	JPUB_006842	MKKMMLINPHKPGRHGEESITVIVQMPLNLAYIKALTPGDWEFDVIDENIELAIDDNGELTFAPVDLVCITSVTYQSPRAYKIATACKRKGMTVIMGGIHASVMPEEASKYVDTVFIGEAEEVWPRVIKDFEAGKLKKVYDGGLPPLNLMKRVFPDREFLRKKYNYKFSSIVTTKGCPNYCDFCSVPTFQGRKFRERPYEDVLEELAATDYKGLMLAEDNFYGHGKRSNERARNLFKGMVERNLQKDWLGFTALNISQDKETLDYMAKSGCFGMLMGIESTNETVLEKMNKQVNLKLGTESYYDCIQKIHDAGLVTWGSVVFGADGDGKDSFKRMTDFILENNIDILTFGINCPFPKTQLYKRLDSEKRIFRKNYPDDWEYYDTAHVVHRLVDMTLEDF…
N-6x-His-2803	JPUB_006819	pPJ193	JPUB_006820	MGSSHHHHHHSSGLVPRGSHMKKLVLINPHPMGNVGEENVSVLNQMPVNLGYLKVLTPGNWQVDIIDETQEYAIDENTGDITFGGADLVGITSVSYQADRAYKIATACRKRGIPVIMGGIHATSNPDEAAKYVDSVVIREGITLWSTIIDDFEKGRLRKRYDGGLTPMEIYCNLSPDRKFLKDKYKYRYSGIITTAGCPFACEFCSVPQFQGQKYRERPVDDILNEFESIKGQYRGLILTDENFYGHSKKSNERVRTLFKGMVERGIYQNWFGFTSLNIYKDDETLEYMAKSGCVGVLIGIESIEEESLKSMNKNVNLKISVENYYEAIANIRKHGLAVWGTMVFGNDADTSGTFERVADFILDSHIDIMTCGILCPFINTPLYHRLNRENRLFRTHFP…
N-6x-His-3342	JPUB_006821	pPJ194	JPUB_006822	MGSSHHHHHHSSGLVPRGSHMKILLISVNNEMKPYPVAPLGIAYIATILKNKGHSVYVLDLCFAEDDYVAIEESLRKFSPDLLGLSIRNIDNLTFRKSVYYLPRVKEIVRLIKRLTSAQIIVGGSGFSLFPEEVLRYLQLEMGIVGEGEISLPQYIDVIIHGGEINDIPNLCYIKDGKYTRNNTLCSVEPFTPKRDLLNNNKYMELGGMANIQSKRGCPFHCTYCTYPSLNGNTVRLREPLEIVDEIKELNSEYGVDYVFFVDDIFNCPEKHTVALCEEIIRHELKIDWACFATPKGMTKELALLMSDAGCKGIEFGTDAGSRKTLKAIGKSFTIEDIAFATECCNSINLPNAHYIIVGGPDEDDSTLSETFSLFNKIEPTAVIVFVGIRIYPNTLLYY…
N-6x-His-3343	JPUB_006823	pPJ195	JPUB_006824	MGSSHHHHHHSSGLVPRGSHMSNTMDMINELSFSNDEISDCLANGSILSIELEFTKKCNLRCLYCYSSAGFAAENELSLEEMKSVVDQAKGLGAKKIILLGGGEPLLYEGVVDIIKYINSIGLQQILFTNGVLIDKEIAQTLYRNKVSVVIKYNSFNPEVQDMLANAKGTYKQITRGLKILMESGYPREDLGLGIQSVICKQNINEIPEMWMWARKRNIIPYFEILTYQGRARENKDLIVPTLEIKEIFKRLEQIDREHFGIQWNSRPTIAAFSCKRHLYSCLINSQGHVQPCTGVDMSVGNIRDKSLGEILVSSGVIKDLRNIYENIEGQCKTCEYNKECYGCRGNAYQMTGNHLASDSTCWHCEKNPK-
N-6x-His-3608	JPUB_006825	pPJ196	JPUB_006826	MGSSHHHHHHSSGLVPRGSHMKKMMLINPHKPGRHGEESITVIVQMPLNLAYIKALTPGDWEFDVIDENIELAIDDNGELTFAPVDLVCITSVTYQSPRAYKIATACKRKGMTVIMGGIHASVMPEEASKYVDTVFIGEAEEVWPRVIKDFEAGKLKKVYDGGLPPLNLMKRVFPDREFLRKKYNYKFSSIVTTKGCPNYCDFCSVPTFQGRKFRERPYEDVLEELAATDYKGLMLAEDNFYGHGKRSNERARNLFKGMVERNLQKDWLGFTALNISQDKETLDYMAKSGCFGMLMGIESTNETVLEKMNKQVNLKLGTESYYDCIQKIHDAGLVTWGSVVFGADGDGKDSFKRMTDFILENNIDILTFGINCPFPKTQLYKRLDSEKRIFRKNYPDDW…
N-6xHis-MBP-2803	JPUB_006811	pPJ189	JPUB_006812	MGSSHHHHHHSSGKIEEGKLVIWINGDKGYNGLAEVGKKFEKDTGIKVTVEHPDKLEEKFPQVAATGDGPDIIFWAHDRFGGYAQSGLLAEITPDKAFQDKLYPFTWDAVRYNGKLIAYPIAVEALSLIYNKDLLPNPPKTWEEIPALDKELKAKGKSALMFNLQEPYFTWPLIAADGGYAFKYENGKYDIKDVGVDNAGAKAGLTFLVDLIKNKHMNADTDYSIAEAAFNKGETAMTINGPWAWSNIDTSKVNYGVTVLPTFKGQPSKPFVGVLSAGINAASPNKELAKEFLENYLLTDEGLEAVNKDKPLGAVALKSYEEELAKDPRIAATMENAQKGEIMPNIPQMSAFWYAVRTAVINAASGRQTVDEALKDAQTSSGLVPRGSHMKKLVLINPH…
N-6xHis-MBP-3342	JPUB_006813	pPJ190	JPUB_006814	MGSSHHHHHHSSGKIEEGKLVIWINGDKGYNGLAEVGKKFEKDTGIKVTVEHPDKLEEKFPQVAATGDGPDIIFWAHDRFGGYAQSGLLAEITPDKAFQDKLYPFTWDAVRYNGKLIAYPIAVEALSLIYNKDLLPNPPKTWEEIPALDKELKAKGKSALMFNLQEPYFTWPLIAADGGYAFKYENGKYDIKDVGVDNAGAKAGLTFLVDLIKNKHMNADTDYSIAEAAFNKGETAMTINGPWAWSNIDTSKVNYGVTVLPTFKGQPSKPFVGVLSAGINAASPNKELAKEFLENYLLTDEGLEAVNKDKPLGAVALKSYEEELAKDPRIAATMENAQKGEIMPNIPQMSAFWYAVRTAVINAASGRQTVDEALKDAQTSSGLVPRGSHMKILLISVNN…
N-6xHis-MBP-3343	JPUB_006815	pPJ191	JPUB_006816	MGSSHHHHHHSSGKIEEGKLVIWINGDKGYNGLAEVGKKFEKDTGIKVTVEHPDKLEEKFPQVAATGDGPDIIFWAHDRFGGYAQSGLLAEITPDKAFQDKLYPFTWDAVRYNGKLIAYPIAVEALSLIYNKDLLPNPPKTWEEIPALDKELKAKGKSALMFNLQEPYFTWPLIAADGGYAFKYENGKYDIKDVGVDNAGAKAGLTFLVDLIKNKHMNADTDYSIAEAAFNKGETAMTINGPWAWSNIDTSKVNYGVTVLPTFKGQPSKPFVGVLSAGINAASPNKELAKEFLENYLLTDEGLEAVNKDKPLGAVALKSYEEELAKDPRIAATMENAQKGEIMPNIPQMSAFWYAVRTAVINAASGRQTVDEALKDAQTSSGLVPRGSHMSNTMDMINE…
N-6xHis-MBP-3608	JPUB_006817	pPJ192	JPUB_006818	MGSSHHHHHHSSGKIEEGKLVIWINGDKGYNGLAEVGKKFEKDTGIKVTVEHPDKLEEKFPQVAATGDGPDIIFWAHDRFGGYAQSGLLAEITPDKAFQDKLYPFTWDAVRYNGKLIAYPIAVEALSLIYNKDLLPNPPKTWEEIPALDKELKAKGKSALMFNLQEPYFTWPLIAADGGYAFKYENGKYDIKDVGVDNAGAKAGLTFLVDLIKNKHMNADTDYSIAEAAFNKGETAMTINGPWAWSNIDTSKVNYGVTVLPTFKGQPSKPFVGVLSAGINAASPNKELAKEFLENYLLTDEGLEAVNKDKPLGAVALKSYEEELAKDPRIAATMENAQKGEIMPNIPQMSAFWYAVRTAVINAASGRQTVDEALKDAQTSSGLVPRGSHMKKMMLINPH…
C-6xHis-2803	JPUB_006827	pPJ197	JPUB_006828	MKKLVLINPHPMGNVGEENVSVLNQMPVNLGYLKVLTPGNWQVDIIDETQEYAIDENTGDITFGGADLVGITSVSYQADRAYKIATACRKRGIPVIMGGIHATSNPDEAAKYVDSVVIREGITLWSTIIDDFEKGRLRKRYDGGLTPMEIYCNLSPDRKFLKDKYKYRYSGIITTAGCPFACEFCSVPQFQGQKYRERPVDDILNEFESIKGQYRGLILTDENFYGHSKKSNERVRTLFKGMVERGIYQNWFGFTSLNIYKDDETLEYMAKSGCVGVLIGIESIEEESLKSMNKNVNLKISVENYYEAIANIRKHGLAVWGTMVFGNDADTSGTFERVADFILDSHIDIMTCGILCPFINTPLYHRLNRENRLFRTHFPEDWKYYTSHHLTYVLKKLTL…
C-6xHis-3342	JPUB_006829	pPJ198	JPUB_006830	MKILLISVNNEMKPYPVAPLGIAYIATILKNKGHSVYVLDLCFAEDDYVAIEESLRKFSPDLLGLSIRNIDNLTFRKSVYYLPRVKEIVRLIKRLTSAQIIVGGSGFSLFPEEVLRYLQLEMGIVGEGEISLPQYIDVIIHGGEINDIPNLCYIKDGKYTRNNTLCSVEPFTPKRDLLNNNKYMELGGMANIQSKRGCPFHCTYCTYPSLNGNTVRLREPLEIVDEIKELNSEYGVDYVFFVDDIFNCPEKHTVALCEEIIRHELKIDWACFATPKGMTKELALLMSDAGCKGIEFGTDAGSRKTLKAIGKSFTIEDIAFATECCNSINLPNAHYIIVGGPDEDDSTLSETFSLFNKIEPTAVIVFVGIRIYPNTLLYYKAIEDKIIEKDQNILEPVFY…
C-6xHis-3343	JPUB_006831	pPJ199	JPUB_006832	MSNTMDMINELSFSNDEISDCLANGSILSIELEFTKKCNLRCLYCYSSAGFAAENELSLEEMKSVVDQAKGLGAKKIILLGGGEPLLYEGVVDIIKYINSIGLQQILFTNGVLIDKEIAQTLYRNKVSVVIKYNSFNPEVQDMLANAKGTYKQITRGLKILMESGYPREDLGLGIQSVICKQNINEIPEMWMWARKRNIIPYFEILTYQGRARENKDLIVPTLEIKEIFKRLEQIDREHFGIQWNSRPTIAAFSCKRHLYSCLINSQGHVQPCTGVDMSVGNIRDKSLGEILVSSGVIKDLRNIYENIEGQCKTCEYNKECYGCRGNAYQMTGNHLASDSTCWHCEKNPKLEHHHHHH-
C-6xHis-3608	JPUB_006833	pPJ200	JPUB_006834	MKKMMLINPHKPGRHGEESITVIVQMPLNLAYIKALTPGDWEFDVIDENIELAIDDNGELTFAPVDLVCITSVTYQSPRAYKIATACKRKGMTVIMGGIHASVMPEEASKYVDTVFIGEAEEVWPRVIKDFEAGKLKKVYDGGLPPLNLMKRVFPDREFLRKKYNYKFSSIVTTKGCPNYCDFCSVPTFQGRKFRERPYEDVLEELAATDYKGLMLAEDNFYGHGKRSNERARNLFKGMVERNLQKDWLGFTALNISQDKETLDYMAKSGCFGMLMGIESTNETVLEKMNKQVNLKLGTESYYDCIQKIHDAGLVTWGSVVFGADGDGKDSFKRMTDFILENNIDILTFGINCPFPKTQLYKRLDSEKRIFRKNYPDDWEYYDTAHVVHRLVDMTLEDF…
N-6x-His-3338	JPUB_006847	pPJ207	JPUB_006848	MGSSHHHHHHSSGLVPRGSHMNLQHVNCNLCGADDTKIITVQSNHNVVRCKKCSLVYVNPRPNTEHLIHLYETYHQRNGKREYTWANLMERNYREVSGFLAQVFPGKGKILDIGCGYGHFLEIMRILGWVVSGIDPSPNTVCAANKKNLNVIETSIEDVSLPEASFDAITAFYVLEHLPDPYSAVKKIHSLLKPGGVFVLRVPHTTPIVRLLSLFHIKNNLYDTPYHLYDFSPETITVLLKKAGFTTVQVKPGTPTLPVNFLEKIVSITSGNIARIFFAVSGGKFLFPGTSKTTIACKNLTE-
N-6x-His-3347	JPUB_006849	pPJ208	JPUB_006850	MGSSHHHHHHSSGLVPRGSHMFKTMNYNFPDTRLLLSQFLVQRYQTEMLLKFAQEEGILRLLESIDTFHINEAIEALQNKLNYQLQDRLRRRMIHTLIYLLQECGYLSLENTRYQWHMIENAAPKLKDEEYKIIEVSFKGVVGFFEECIKYSGDFLRGATPRFNFNAEFTSIWESFLGNAEFNFARSILIELLMFEKKENSNILVLCFGPGFDLVKISERFSNVKLFGLDFAENFYDKAKSKLSNSHTIEWVRSDRWKGFGFPLPFQDNCMEVVFFGCADPYIPVEKRRYAYKEIFRVLKHEGSLGILTNSYPDQEKKYVKDKWIRLGILAHDFCESVCEGWQGFHEAVNSIKLFKEIGYHTNTVMLNASIWRLDKP-
N-6xHis-MBP-3338	JPUB_006843	pPJ205	JPUB_006844	MGSSHHHHHHSSGKIEEGKLVIWINGDKGYNGLAEVGKKFEKDTGIKVTVEHPDKLEEKFPQVAATGDGPDIIFWAHDRFGGYAQSGLLAEITPDKAFQDKLYPFTWDAVRYNGKLIAYPIAVEALSLIYNKDLLPNPPKTWEEIPALDKELKAKGKSALMFNLQEPYFTWPLIAADGGYAFKYENGKYDIKDVGVDNAGAKAGLTFLVDLIKNKHMNADTDYSIAEAAFNKGETAMTINGPWAWSNIDTSKVNYGVTVLPTFKGQPSKPFVGVLSAGINAASPNKELAKEFLENYLLTDEGLEAVNKDKPLGAVALKSYEEELAKDPRIAATMENAQKGEIMPNIPQMSAFWYAVRTAVINAASGRQTVDEALKDAQTSSGLVPRGSHMNLQHVNCNL…
N-6xHis-MBP-3347	JPUB_006845	pPJ206	JPUB_006846	MGSSHHHHHHSSGKIEEGKLVIWINGDKGYNGLAEVGKKFEKDTGIKVTVEHPDKLEEKFPQVAATGDGPDIIFWAHDRFGGYAQSGLLAEITPDKAFQDKLYPFTWDAVRYNGKLIAYPIAVEALSLIYNKDLLPNPPKTWEEIPALDKELKAKGKSALMFNLQEPYFTWPLIAADGGYAFKYENGKYDIKDVGVDNAGAKAGLTFLVDLIKNKHMNADTDYSIAEAAFNKGETAMTINGPWAWSNIDTSKVNYGVTVLPTFKGQPSKPFVGVLSAGINAASPNKELAKEFLENYLLTDEGLEAVNKDKPLGAVALKSYEEELAKDPRIAATMENAQKGEIMPNIPQMSAFWYAVRTAVINAASGRQTVDEALKDAQTSSGLVPRGSHMFKTMNYNFP…
aAccessible via public instance of the JBEI Registry (https://public-registry.jbei.org/folders/222)
