# Supplementary material for: Investigation of Proposed Ladderane Biosynthetic Genes from Anammox Bacteria by Heterologous Expression in E. coli
Source: PLoS One. 2016 Mar 14;11(3):e0151087. doi: 10.1371/journal.pone.0151087 (PMC4790861; doi:10.1371/journal.pone.0151087)
Supplement: S7 Table — (XLSX) [file pone.0151087.s008.xlsx]

## Sheet: Table S7
Table S7. Relative expression levels for ladderane candidate genes based on transcriptional data presented by Kartal et al. [37]
ORF	FPKM		FPKM, Fragments per kilobase of transcript per million reads mapped
kuste3352	16.2426
kuste3351	12.1774		The different highlight colors represent the four gene clusters shown in Figure 3.
kuste3350	13.3127
kuste3349	14.1883		FPKM values were derived from data presented by Kartal et al. (2011).
kuste3348	11.6063
kuste3347	4.57862
kuste3346	16.7032
kuste3345	12.4154
kuste3344	17.6878
kuste3343	10.7908
kuste3342	6.53919
kuste3341	24.668
kuste3340	25.7779
kuste3339	10.0288
kuste3338	8.63987
kuste3337	2.94296
kuste3336	4.14205
kuste3335	7.61401
kuste3603	116.064
kuste3604	30.6045
kuste3605	74.0501
kuste3606	122.429
kuste3607	28.0216
kuste3608	64.6886
kuste2802	33.9175
kuste2803	32.4374
kuste2804	23.9704
kuste2805	34.7503
kustd1386	119.811
kustd1387	388.921
kustd1388	96.0701
kustd1389	60.2102
kustd1390	114.145
kustd1391	448.759
