# Supplementary material for: Investigation of Proposed Ladderane Biosynthetic Genes from Anammox Bacteria by Heterologous Expression in E. coli
Source: PLoS One. 2016 Mar 14;11(3):e0151087. doi: 10.1371/journal.pone.0151087 (PMC4790861; doi:10.1371/journal.pone.0151087)
Supplement: S8 Table — (XLSX) [file pone.0151087.s009.xlsx]

## Sheet: Table S8
Table S8. Shotgun proteomics analysis of operons 1 and 2a
Operon	Gene	% of total MS spectra	Rankb
1	kuste3603	0.29	33
	kuste3605	0.39	20
	kuste3606	0.26	39
2	kuste3604	0.21	60
	kuste3607	0.22	51
	kuste3608	0.052	193
a Samples consist of whole lysate
b Rank among 333 total detected proteins, based on percentage of total spectra
